# Supplementary material for: The changes of microbial diversity and flavor compounds during the fermentation of millet Huangjiu, a traditional Chinese beverage
Source: PLoS One. 2022 Jan 5;17(1):e0262353. doi: 10.1371/journal.pone.0262353 (PMC8730391; doi:10.1371/journal.pone.0262353)
Supplement: S1 Table — (XLSX) [file pone.0262353.s001.xlsx]

## Sheet: Sheet1
S1 Table. Dynamic change of organic acids found in Huangjiu brewed from Millet during fermentation.
Compounds (g/L)	0 day	2nd day	4th day	6thday	8th day	10th day	12th day
oxalic acid	1.94±0.01	2.36±0.01	3.56±0.85	4.83±0.01	4.88±0.01	5.43±0.12	8.08±0.02
Tartaric Acid	8.31±0.15	18.19±0.34	19.70±0.01	19.47±0.06	21.31±0.29	27.01±0.20	38.51±0.96
pyruvic acid	2.48±.77	2.36±0.22	3.61±0.06	4.05±0.06	3.35±0.02	3.05±0.32	3.97±0.05
malic acid	18.89±2.77	39.32±11.70	60.74±1.81	60.06±2.76	65.7±1.48	75.45±1.63	100.6±1.64
α-ketoglutaric acid	0.93±0.17	12.26±0.01.72	10.07±1.95	7.79±0.92	7.49±1.88	4.47±0.18	3.46±0.73
lactic acid	134.43±0.81	822.17±15.88	1176.5±15.65	1066.55±12.02	1298.307±71.20	1708.65±18.65	2003.83±30.72
citric acid	3.59±0.36	18.57±0.28	18.364±3.09	28.68±0.61	29.43±0.72	36.33±1.35	49.37±0.31
Succinic acid	135.76±1.243	488.67±5.37	1183.7±0.21	1882.97±11.67	2156.42±10.99	2700.05±70.50	3652.42±37.91
* Every value is expressed as means±standard error.
