# Supplementary material for: The changes of microbial diversity and flavor compounds during the fermentation of millet Huangjiu, a traditional Chinese beverage
Source: PLoS One. 2022 Jan 5;17(1):e0262353. doi: 10.1371/journal.pone.0262353 (PMC8730391; doi:10.1371/journal.pone.0262353)
Supplement: S2 Table — (XLSX) [file pone.0262353.s002.xlsx]

## Sheet: Sheet1
S2 Table. Dynamic change of volatile compounds in Huangjiu brewed from Millet during fermentation.
	Compounds(mg/L)	Day 0	Day 2	Day 4	Day 6	Day 8	Day 10	Day12
Alkane
1	Eicosane	0.03±0.01
2	Heneicosane	0.11±0.02	0.82±0.02	14±0.21	3.17±0.13	4.79±0.28
3	Pentacosane	2.15±0.06	3.49±0.14	12.37±0.52	5.29±0.13	111.08±1.68
4	Tetratriacontane			0.34±0.04
5	3,7-dimethylnonane	0.02±0.01	0.06±0.01				0.56±0.06	0.53±0.03
6	3,7-dimethyldecane						1.38±0.04
7	3-methylundecane	0.02±0.01
8	3,8-dimethyundecane,	0.01±0.01		0.17±0.04
9	3,4,5,6-tetramethyloctane					0.88±0.04
10	2,6,10,15-tetramethyl-Heptadecane				1.11±0.13
11	1-(hexyloxy)-5-methyl-Hexane	0.01±0.01
12	Diethyl decylox Borane					0.28±0.05
13	2-Bromo dodecane		0.25±0.05
Alcohol
1	1-Propanol	0.01±0.01	1.04±0.04	1.29±0.09	4.24±0.09	5.89±0.05	2.58±0.01	2.82±0.14
2	1-Butanol			0.06±0.01	0.21±0.01	0.53±0.09		0.46±0.05
3	2-methyl-1-Propanol	0.06±0.01	5.96±0.1	4.63±0.03	16.48±0.32	22.72±0.88	12.26±0.25	11.33±0.5
4	1-Pentanol				0.49±0.02	0.1±0.06
5	3-methyl-1-Butanol	0.09±0.01	32.07±1.32	21.11±0.73	75.67±1.56	114.86±1.69	84.08±0.83	57.26±0.91
6	1-Hexanol	0.06±0.01	0.22±0.02	0.11±0.07		0.65±0.08	0.93±0.09	0.59±0.09
7	2-ethyl-1-Hexanol	0.02±0.01
8	1-Octanol							0.28±0.07
9	4-methyl-3-Hexanol					0.34±0.1
10	3,3-Dimethylbutane-2-ol					0.15±0.02
11	2-ethyl-2-methyl-Tridecanol					1.45±0.18
12	1-methoxy-2-Butanol			0.13±0.07
13	3-ethoxy-1-Propanol			0.13±0.05	0.16±0.03	0.41±0.01	0.35±0.03	0.32±0.06
14	2-methyl-4-Penten-1-ol					0.16±0.05
15	2-Isopropyl-5-methyl-1-heptanol	0.01±0.01
16	Propylene Glycol			0.63±0.05		1.58±0.07	1.52±0.02	0.94±0.09
17	Glycerin		8.41±0.09	2.09±0.1	12.37±0.35	10.64±0.58	84.52±0.99	119.49±0.82
18	2,3-Butanediol	2.9±0.1	4.3±0.19	25.22±0.98	26.88±1.14	61.77±1.05	113.47±2.22	105.43±1.64
19	2-(hydroxymethyl)-2-methyl-1,3-Propanediol	0.01±0
20	2-(2-butoxyethoxy)-Ethanol	0.07±0.01		0.11±0.06
21	3-(methylthio)-1-Propanol,		0.27±0.02	0.15±0.04	0.25±0.05	0.6±0.01	1±0.06	0.89±0.24
22	4,4,5-trimethyl-1,3-Dioxan-5-ol						1.72±0.08	0.79±0.07
23	Phenylethyl Alcohol	0.1±0.01	19.06±1.39	10.22±0.25	23.4±0.78	48.02±0.87	93.36±1.33	67.97±1.83
Ester
1	2-methyl-Undecanoic acid methyl ester				0.33±0.09
2	2,4-dimethyl-Hexanoic acid methyl ester							0.1±0.68
3	2,6,10-trimethyl-Undecanoic acid methyl ester			0.04±0.02
4	(S)-2-hydroxy-Propanoic acid ethyl ester
5	Butanoic acid ethyl ester	0.01±0		0.03±0.01				0.31±0.06
6	3-methyl-Butanoic acid ethyl ester							0.29±0.01
7	Benzeneacetic acid ethyl ester							0.12±0.06
8	Pentanoic acid ethyl ester							0.33±0.02
9	Hexanoic acid ethyl ester		0.24±0.04	0.2±0.03	1.04±0.13	1.12±0.22	1.63±0.07	8.34±0.44
10	Heptanoic acid ethyl ester							1.02±0.11
11	Octanoic acid ethyl ester		0.12±0.07	0.14±0.01	0.45±0.06	0.56±0.05	2.43±0.12	7.3±0.45
12	Nonanoic acid ethyl ester				0.5±0.09		1.2±0.14	1.22±0.12
13	Decanoic acid ethyl ester		0.26±0.06	0.28±0.02	0.98±0.11	1.12±0.09	14.86±0.69	8.59±0.43
14	2-hydroxy-Propanoic acid ethyl ester			0.04±0	0.1±0.08	0.32±0.02		0.22±0.02
15	Benzoic acid ethyl ester						1.07±0.06	0.95±0.11
16	Dodecanoic acid ethyl ester			0.21±0.01		0.95±0.05	4.8±0.16	2.04±0.46
17	Tetradecanoic acid ethyl ester			0.35±0.03		0.46±0.05	2.2±0.1	0.97±0.04
18	Hexadecanoic acid ethyl ester		3.52±0.08	3.59±0.36	20.65±1.04	15.81±1.08	31.07±0.69	17.95±1.24
19	Octadecanoic acid ethyl ester				0.44±0.06			0.52±0.02
20	(E)-9-Octadecenoic acid ethyl ester		1.24±0.13	0.82±0.08	5.79±0.35	3.55±0.09	7.24±0.15	6.09±0.08
21	9,12-Octadecadienoic acid ethyl ester		2.44±0.21	3.26±0.59	21.56±0.84	14.18±0.19	17.74±1.04	10.75±0.58
22	2-methyl-Butanoic acid ethyl ester							0.28±0.05
23	3-methyl-Butanoic acid ethyl ester							1.12±0.14
24	Butanedioic acid diethyl ester			0.03±0.01	0.19±0.04	0.4±0.02	1.01±0.08	0.67±0.06
25	3-methyl-1-Butanol acetate		0.09±0.04	0.07±0.02	0.41±0.06	0.21±0.08
26	Acetic acid methylpropyl ester							0.18±0.03
27	Acetic acid phenylethyl ester		0.28±0.04	0.09±0.01	0.18±0.01	0.26±0.01	1.02±0.1	0.52±0.01
28	Isopentyl hexanoate							0.37±0.06
29	Sulfurous acid hexyl octyl ester	0.01±0
30	Sulfurous acid ethylhexyl isohexyl ester	0.02±0.01		0.08±0.01
31	Sulfurous acid butyl nonyl ester		0.19±0.01		0.29±0.02	0.4±0.02
Aldehyde
1	4-methyl-Benzaldehyde						0.48±0.12
2	Benzeneacetaldehyde						0.41±0.01	0.54±0.04
Ketone
1	2-Octanone		0.69±0.05		0.69±0.08	2.44±0.04	6.82±0.08	15.89±0.36
2	2,2-dimethyl-3-Hexanone		0.05±0.01
3	3-hydroxy-2-Butanone	0.36±0.05	0.04±0.01	0.38±0.05	1.38±0.07	3.64±0.11	0.28±0.1	0.44±0.03
4	4-hydroxy-2-Butanone			0.08±0.02		±0
5	1,3-dihydroxy-2-Propanone	0.2±0.02		0.16±0.03		±0
6	5-ethyldihydro- 2(3H)-Furanone			0.09±0.01		±0
7	dihydro-5-propyl-2(3H)-Furanone		0.23±0.02		0.33±0.05	0.61±0.02	1.1±0.08	0.59±0.03
Acid
1	Acetic acid			3.1±0.08	13.97±0.06	24.08±0.65
2	Hexanoic acid	0.04±0.01	0.96±0.06
3	2-methyl-Propanoic acid			0.29±0.02	1.59±0.01	1.78±0.1		0.68±0.04
4	3-methyl- Butanoic acid	0.06±0.01		1.12±0.12	2.05±0.05	5.56±0.18
5	2-ethyl-Heptanoic acid					0.3±0.01
6	hydroxy-Acetic acid							0.25±0.04
Phenol
1	4-ethyl-2-methoxy-Phenol		3.27±0.1	0.11±0.01		0.81±0.02
2	2-Methoxy-4-vinylphenol	0.53±0.06	12.05±0.33	5.75±0.13	12.74±0.87	24.57±0.26	55.81±1.09	24.87±0.45
3	3,5-bis(1,1-dimethylethyl)- Phenol		0.05±0.01
Other
1	2,3-dihydro- Benzofuran		0.15±0.03
2	Benzothiazole	0.14±0.01	0.92±0.02	0.75±0.04	4.11±0.14	2.72±0.16	5.07±0.24	2.76±0.19
3	2-(2-butoxyethoxy)-Ethanol						0.95±0.06
4	N-(2-methylpropyl)-Acetamide		0.15±0.03	0.07±0.01	0.21±0.08	0.57±0.03	0.93±0.08	0.45±0.03
5	Glycolaldehyde dimer	0.03±0
6	2-chloro-1-propyl isopropyl Ether	0.04±0	0.21±0.03
7	methoxy-phenyl-Oxime	0.02±0.01
8	1,1'-oxybis[2-methoxy-Ethane			0.1±0.02
9	Anthracene					19.9±1.11
10	methyl 6-deoxy--alpha-L-Galactopyranoside						2.51±0.06	2.93±0.08
